# Supplementary material for: Plethora of New Marsupial Genomes Informs Our Knowledge of Marsupial MHC Class II
Source: Genome Biol Evol. 2024 Jul 20;16(8):evae156. doi: 10.1093/gbe/evae156 (PMC11305139; doi:10.1093/gbe/evae156)
Supplement: evae156_Supplementary_Data [file evae156_supplementary_data.zip]

Archive with 2 entries (2 files):
- Supplementary Results.docx
- Supp_table2.xlsx
