# Supplementary material for: Plethora of New Marsupial Genomes Informs Our Knowledge of Marsupial MHC Class II
Source: Genome Biol Evol. 2024 Jul 20;16(8):evae156. doi: 10.1093/gbe/evae156 (PMC11305139; doi:10.1093/gbe/evae156)
Supplement: evae156_Supplementary_Data [file evae156_supplementary_data.zip › Supp_table2.xlsx]

## Sheet: MonDom5_HiC.fasta
MHCII-modo-DNAzoo-DAA1	HiC_scaffold_2	manual-annotation	Gene	265810840	265816285	.	+	.
MHCII-modo-DNAzoo-DAA1	HiC_scaffold_2	manual-annotation	Exon	265810840	265810922	.	+	.
MHCII-modo-DNAzoo-DAA1	HiC_scaffold_2	manual-annotation	Exon	265814869	265815115	.	+	.
MHCII-modo-DNAzoo-DAA1	HiC_scaffold_2	manual-annotation	Exon	265815432	265815714	.	+	.
MHCII-modo-DNAzoo-DAA1	HiC_scaffold_2	manual-annotation	Exon	265816124	265816285	.	+	.
MHCII-modo-DNAzoo-DAB1	HiC_scaffold_2	manual-annotation	Gene	282361611	282397641	.	+	.
MHCII-modo-DNAzoo-DAB1	HiC_scaffold_2	manual-annotation	Exon	282361611	282361711	.	+	.
MHCII-modo-DNAzoo-DAB1	HiC_scaffold_2	manual-annotation	Exon	282395937	282396211	.	+	.
MHCII-modo-DNAzoo-DAB1	HiC_scaffold_2	manual-annotation	Exon	282396785	282397067	.	+	.
MHCII-modo-DNAzoo-DAB1	HiC_scaffold_2	manual-annotation	Exon	282397526	282397641	.	+	.
MHCII-modo-DNAzoo-DBA1	HiC_scaffold_2	manual-annotation	Gene	265869191	265872013	.	+	.
MHCII-modo-DNAzoo-DBA1	HiC_scaffold_2	manual-annotation	Exon	265869191	265869276	.	+	.
MHCII-modo-DNAzoo-DBA1	HiC_scaffold_2	manual-annotation	Exon	265870439	265870688	.	+	.
MHCII-modo-DNAzoo-DBA1	HiC_scaffold_2	manual-annotation	Exon	265871135	265871417	.	+	.
MHCII-modo-DNAzoo-DBA1	HiC_scaffold_2	manual-annotation	Exon	265871858	265872013	.	+	.
MHCII-modo-DNAzoo-DBA2	HiC_scaffold_2	manual-annotation	Gene	266086900	266089690	.	+	.
MHCII-modo-DNAzoo-DBA2	HiC_scaffold_2	manual-annotation	Exon	266086900	266086985	.	+	.
MHCII-modo-DNAzoo-DBA2	HiC_scaffold_2	manual-annotation	Exon	266088118	266088367	.	+	.
MHCII-modo-DNAzoo-DBA2	HiC_scaffold_2	manual-annotation	Exon	266088814	266089096	.	+	.
MHCII-modo-DNAzoo-DBA2	HiC_scaffold_2	manual-annotation	Exon	266089535	266089690	.	+	.
MHCII-modo-DNAzoo-DBB1	HiC_scaffold_2	manual-annotation	Gene	265983887	265993484	.	-	.
MHCII-modo-DNAzoo-DBB1	HiC_scaffold_2	manual-annotation	Exon	265993384	265993484	.	-	.
MHCII-modo-DNAzoo-DBB1	HiC_scaffold_2	manual-annotation	Exon	265985210	265985480	.	-	.
MHCII-modo-DNAzoo-DBB1	HiC_scaffold_2	manual-annotation	Exon	265984561	265984841	.	-	.
MHCII-modo-DNAzoo-DBB1	HiC_scaffold_2	manual-annotation	Exon	265983887	265984002	.	-	.
MHCII-modo-DNAzoo-DBB2	HiC_scaffold_2	manual-annotation	Gene	266110659	266116532	.	-	.
MHCII-modo-DNAzoo-DBB2	HiC_scaffold_2	manual-annotation	Exon	266116432	266116532	.	-	.
MHCII-modo-DNAzoo-DBB2	HiC_scaffold_2	manual-annotation	Exon	266111958	266112228	.	-	.
MHCII-modo-DNAzoo-DBB2	HiC_scaffold_2	manual-annotation	Exon	266111335	266111611	.	-	.
MHCII-modo-DNAzoo-DBB2	HiC_scaffold_2	manual-annotation	Exon	266110659	266110774	.	-	.
MHCII-modo-DNAzoo-DCA1	HiC_scaffold_2	manual-annotation	Gene	265587931	265591999	.	+	.
MHCII-modo-DNAzoo-DCA1	HiC_scaffold_2	manual-annotation	Exon	265587931	265588013	.	+	.
MHCII-modo-DNAzoo-DCA1	HiC_scaffold_2	manual-annotation	Exon	265589903	265590142	.	+	.
MHCII-modo-DNAzoo-DCA1	HiC_scaffold_2	manual-annotation	Exon	265591359	265591641	.	+	.
MHCII-modo-DNAzoo-DCA1	HiC_scaffold_2	manual-annotation	Exon	265591866	265591999	.	+	.
MHCII-modo-DNAzoo-DCB1	HiC_scaffold_2	manual-annotation	Gene	265576398	265584949	.	-	.
MHCII-modo-DNAzoo-DCB1	HiC_scaffold_2	manual-annotation	Exon	265584854	265584949	.	-	.
MHCII-modo-DNAzoo-DCB1	HiC_scaffold_2	manual-annotation	Exon	265581496	265581763	.	-	.
MHCII-modo-DNAzoo-DCB1	HiC_scaffold_2	manual-annotation	Exon	265578086	265578368	.	-	.
MHCII-modo-DNAzoo-DCB1	HiC_scaffold_2	manual-annotation	Exon	265577467	265577578	.	-	.
MHCII-modo-DNAzoo-DCB1	HiC_scaffold_2	manual-annotation	Exon	265576398	265576496	.	-	.
MHCII-modo-DNAzoo-DMA1	HiC_scaffold_2	manual-annotation	Gene	267127260	267129837	.	-	.
MHCII-modo-DNAzoo-DMA1	HiC_scaffold_2	manual-annotation	Exon	267129746	267129837	.	-	.
MHCII-modo-DNAzoo-DMA1	HiC_scaffold_2	manual-annotation	Exon	267128682	267128970	.	-	.
MHCII-modo-DNAzoo-DMA1	HiC_scaffold_2	manual-annotation	Exon	267127614	267127893	.	-	.
MHCII-modo-DNAzoo-DMA1	HiC_scaffold_2	manual-annotation	Exon	267127260	267127399	.	-	.
MHCII-modo-DNAzoo-DMB1	HiC_scaffold_2	manual-annotation	Gene	267109161	267112956	.	-	.
MHCII-modo-DNAzoo-DMB1	HiC_scaffold_2	manual-annotation	Exon	267112901	267112956	.	-	.
MHCII-modo-DNAzoo-DMB1	HiC_scaffold_2	manual-annotation	Exon	267112239	267112524	.	-	.
MHCII-modo-DNAzoo-DMB1	HiC_scaffold_2	manual-annotation	Exon	267110596	267110878	.	-	.
MHCII-modo-DNAzoo-DMB1	HiC_scaffold_2	manual-annotation	Exon	267109345	267109462	.	-	.
MHCII-modo-DNAzoo-DMB1	HiC_scaffold_2	manual-annotation	Exon	267109161	267109201	.	-	.

## Sheet: GCF_019393635.1_mDroGli1.pri_ge
MHCII-Drgl-DAA1	NC_057864.1	manual-annotation	Gene	241286507	241290973	.	+	.
MHCII-Drgl-DAA1	NC_057864.1	manual-annotation	Exon	241286507	241286589	.	+	.
MHCII-Drgl-DAA1	NC_057864.1	manual-annotation	Exon	241289520	241289766	.	+	.
MHCII-Drgl-DAA1	NC_057864.1	manual-annotation	Exon	241290248	241290530	.	+	.
MHCII-Drgl-DAA1	NC_057864.1	manual-annotation	Exon	241290812	241290973	.	+	.
MHCII-Drgl-DAB1	NC_057864.1	manual-annotation	Gene	256116373	256133268	.	+	.
MHCII-Drgl-DAB1	NC_057864.1	manual-annotation	Exon	256116373	256116473	.	+	.
MHCII-Drgl-DAB1	NC_057864.1	manual-annotation	Exon	256130377	256130651	.	+	.
MHCII-Drgl-DAB1	NC_057864.1	manual-annotation	Exon	256132408	256132690	.	+	.
MHCII-Drgl-DAB1	NC_057864.1	manual-annotation	Exon	256133153	256133268	.	+	.
MHCII-Drgl-DAB2	NC_057864.1	manual-annotation	Gene	256226825	256243330	.	+	.
MHCII-Drgl-DAB2	NC_057864.1	manual-annotation	Exon	256226825	256226925	.	+	.
MHCII-Drgl-DAB2	NC_057864.1	manual-annotation	Exon	256240439	256240713	.	+	.
MHCII-Drgl-DAB2	NC_057864.1	manual-annotation	Exon	256242470	256242752	.	+	.
MHCII-Drgl-DAB2	NC_057864.1	manual-annotation	Exon	256243215	256243330	.	+	.
MHCII-Drgl-DAB3	NC_057864.1	manual-annotation	Gene	256332313	256348798	.	+	.
MHCII-Drgl-DAB3	NC_057864.1	manual-annotation	Exon	256332313	256332413	.	+	.
MHCII-Drgl-DAB3	NC_057864.1	manual-annotation	Exon	256345906	256346181	.	+	.
MHCII-Drgl-DAB3	NC_057864.1	manual-annotation	Exon	256347948	256348231	.	+	.
MHCII-Drgl-DAB3	NC_057864.1	manual-annotation	Exon	256348683	256348798	.	+	.
MHCII-Drgl-DAB4	NC_057864.1	manual-annotation	Gene	256395387	256409037	.	+	.
MHCII-Drgl-DAB4	NC_057864.1	manual-annotation	Exon	256395387	256395487	.	+	.
MHCII-Drgl-DAB4	NC_057864.1	manual-annotation	Exon	256406184	256406458	.	+	.
MHCII-Drgl-DAB4	NC_057864.1	manual-annotation	Exon	256408177	256408459	.	+	.
MHCII-Drgl-DAB4	NC_057864.1	manual-annotation	Exon	256408922	256409037	.	+	.
MHCII-Drgl-DAB5	NC_057864.1	manual-annotation	Gene	256460145	256471001	.	+	.
MHCII-Drgl-DAB5	NC_057864.1	manual-annotation	Exon	256460145	256460245	.	+	.
MHCII-Drgl-DAB5	NC_057864.1	manual-annotation	Exon	256468142	256468416	.	+	.
MHCII-Drgl-DAB5	NC_057864.1	manual-annotation	Exon	256470139	256470421	.	+	.
MHCII-Drgl-DAB5	NC_057864.1	manual-annotation	Exon	256470886	256471001	.	+	.
MHCII-Drgl-DAB6	NC_057864.1	manual-annotation	Gene	256504158	256515075	.	+	.
MHCII-Drgl-DAB6	NC_057864.1	manual-annotation	Exon	256504158	256504258	.	+	.
MHCII-Drgl-DAB6	NC_057864.1	manual-annotation	Exon	256512051	256512325	.	+	.
MHCII-Drgl-DAB6	NC_057864.1	manual-annotation	Exon	256514214	256514496	.	+	.
MHCII-Drgl-DAB6	NC_057864.1	manual-annotation	Exon	256514960	256515075	.	+	.
MHCII-Drgl-DAB7	NC_057864.1	manual-annotation	Gene	256538359	256562505	.	+	.
MHCII-Drgl-DAB7	NC_057864.1	manual-annotation	Exon	256538359	256538459	.	+	.
MHCII-Drgl-DAB7	NC_057864.1	manual-annotation	Exon	256559325	256559599	.	+	.
MHCII-Drgl-DAB7	NC_057864.1	manual-annotation	Exon	256561655	256561937	.	+	.
MHCII-Drgl-DAB7	NC_057864.1	manual-annotation	Exon	256562391	256562505	.	+	.
MHCII-Drgl-DAB8	NC_057864.1	manual-annotation	Gene	256580236	256596243	.	+	.
MHCII-Drgl-DAB8	NC_057864.1	manual-annotation	Exon	256580236	256580336	.	+	.
MHCII-Drgl-DAB8	NC_057864.1	manual-annotation	Exon	256593269	256593543	.	+	.
MHCII-Drgl-DAB8	NC_057864.1	manual-annotation	Exon	256595382	256595664	.	+	.
MHCII-Drgl-DAB8	NC_057864.1	manual-annotation	Exon	256596128	256596243	.	+	.
MHCII-Drgl-DBA1	NC_057864.1	manual-annotation	Gene	241328257	241331172	.	+	.
MHCII-Drgl-DBA1	NC_057864.1	manual-annotation	Exon	241328257	241328342	.	+	.
MHCII-Drgl-DBA1	NC_057864.1	manual-annotation	Exon	241329496	241329742	.	+	.
MHCII-Drgl-DBA1	NC_057864.1	manual-annotation	Exon	241330135	241330417	.	+	.
MHCII-Drgl-DBA1	NC_057864.1	manual-annotation	Exon	241331017	241331172	.	+	.
MHCII-Drgl-DBB1	NC_057864.1	manual-annotation	Gene	241363303	241367763	.	-	.
MHCII-Drgl-DBB1	NC_057864.1	manual-annotation	Exon	241367663	241367763	.	-	.
MHCII-Drgl-DBB1	NC_057864.1	manual-annotation	Exon	241364686	241364956	.	-	.
MHCII-Drgl-DBB1	NC_057864.1	manual-annotation	Exon	241363994	241364270	.	-	.
MHCII-Drgl-DBB1	NC_057864.1	manual-annotation	Exon	241363303	241363418	.	-	.
MHCII-Drgl-DCB1_partial	NC_057864.1	manual-annotation	Gene	237592858	237593978	.	+	.
MHCII-Drgl-DCB1_partial	NC_057864.1	manual-annotation	Exon	237592858	237593130	.	+	.
MHCII-Drgl-DCB1_partial	NC_057864.1	manual-annotation	Exon	237593863	237593978	.	+	.
MHCII-Drgl-DMA1	NC_057864.1	manual-annotation	Gene	241955313	241957615	.	-	.
MHCII-Drgl-DMA1	NC_057864.1	manual-annotation	Exon	241957524	241957615	.	-	.
MHCII-Drgl-DMA1	NC_057864.1	manual-annotation	Exon	241956593	241956878	.	-	.
MHCII-Drgl-DMA1	NC_057864.1	manual-annotation	Exon	241955678	241955957	.	-	.
MHCII-Drgl-DMA1	NC_057864.1	manual-annotation	Exon	241955313	241955452	.	-	.
MHCII-Drgl-DMB1	NC_057864.1	manual-annotation	Gene	241933604	241936972	.	-	.
MHCII-Drgl-DMB1	NC_057864.1	manual-annotation	Exon	241936917	241936972	.	-	.
MHCII-Drgl-DMB1	NC_057864.1	manual-annotation	Exon	241936247	241936532	.	-	.
MHCII-Drgl-DMB1	NC_057864.1	manual-annotation	Exon	241934844	241935126	.	-	.
MHCII-Drgl-DMB1	NC_057864.1	manual-annotation	Exon	241933769	241933886	.	-	.
MHCII-Drgl-DMB1	NC_057864.1	manual-annotation	Exon	241933604	241933644	.	-	.

## Sheet: Notoryctes_typhlops_wtdbg2.shor
MHCII-Noty-DNAzoo-DAA1	HiC_scaffold_7	manual-annotation	Gene	259715573	259719912	.	-	.
MHCII-Noty-DNAzoo-DAA1	HiC_scaffold_7	manual-annotation	Exon	259719830	259719912	.	-	.
MHCII-Noty-DNAzoo-DAA1	HiC_scaffold_7	manual-annotation	Exon	259716784	259717030	.	-	.
MHCII-Noty-DNAzoo-DAA1	HiC_scaffold_7	manual-annotation	Exon	259716016	259716298	.	-	.
MHCII-Noty-DNAzoo-DAA1	HiC_scaffold_7	manual-annotation	Exon	259715573	259715734	.	-	.
MHCII-Noty-DNAzoo-DAB1	HiC_scaffold_2780	manual-annotation	Gene	1791	16627	.	-	.
MHCII-Noty-DNAzoo-DAB1	HiC_scaffold_2780	manual-annotation	Exon	16527	16627	.	-	.
MHCII-Noty-DNAzoo-DAB1	HiC_scaffold_2780	manual-annotation	Exon	4023	4297	.	-	.
MHCII-Noty-DNAzoo-DAB1	HiC_scaffold_2780	manual-annotation	Exon	2410	2689	.	-	.
MHCII-Noty-DNAzoo-DAB1	HiC_scaffold_2780	manual-annotation	Exon	1791	1907	.	-	.
MHCII-Noty-DNAzoo-DAB2	HiC_scaffold_7	manual-annotation	Gene	244981735	244993067	.	-	.
MHCII-Noty-DNAzoo-DAB2	HiC_scaffold_7	manual-annotation	Exon	244992963	244993067	.	-	.
MHCII-Noty-DNAzoo-DAB2	HiC_scaffold_7	manual-annotation	Exon	244984089	244984362	.	-	.
MHCII-Noty-DNAzoo-DAB2	HiC_scaffold_7	manual-annotation	Exon	244982356	244982627	.	-	.
MHCII-Noty-DNAzoo-DAB2	HiC_scaffold_7	manual-annotation	Exon	244981735	244981850	.	-	.
MHCII-Noty-DNAzoo-DBA1	HiC_scaffold_7	manual-annotation	Gene	259478447	259481127	.	-	.
MHCII-Noty-DNAzoo-DBA1	HiC_scaffold_7	manual-annotation	Exon	259481042	259481127	.	-	.
MHCII-Noty-DNAzoo-DBA1	HiC_scaffold_7	manual-annotation	Exon	259479689	259479916	.	-	.
MHCII-Noty-DNAzoo-DBA1	HiC_scaffold_7	manual-annotation	Exon	259478447	259478602	.	-	.
MHCII-Noty-DNAzoo-DBA2	HiC_scaffold_7	manual-annotation	Gene	259479006	259671198	.	-	.
MHCII-Noty-DNAzoo-DBA2	HiC_scaffold_7	manual-annotation	Exon	259671113	259671198	.	-	.
MHCII-Noty-DNAzoo-DBA2	HiC_scaffold_7	manual-annotation	Exon	259667266	259667515	.	-	.
MHCII-Noty-DNAzoo-DBA2	HiC_scaffold_7	manual-annotation	Exon	259479006	259479272	.	-	.
MHCII-Noty-DNAzoo-DBA2	HiC_scaffold_7	manual-annotation	Exon	259666581	259666863	.	-	.
MHCII-Noty-DNAzoo-DBA2	HiC_scaffold_7	manual-annotation	Exon	259665988	259666143	.	-	.
MHCII-Noty-DNAzoo-DBB1	HiC_scaffold_7	manual-annotation	Gene	259308444	259312544	.	+	.
MHCII-Noty-DNAzoo-DBB1	HiC_scaffold_7	manual-annotation	Exon	259308444	259308544	.	+	.
MHCII-Noty-DNAzoo-DBB1	HiC_scaffold_7	manual-annotation	Exon	259310901	259311171	.	+	.
MHCII-Noty-DNAzoo-DBB1	HiC_scaffold_7	manual-annotation	Exon	259311522	259311799	.	+	.
MHCII-Noty-DNAzoo-DBB1	HiC_scaffold_7	manual-annotation	Exon	259312429	259312544	.	+	.
MHCII-Noty-DNAzoo-DBB2	HiC_scaffold_7	manual-annotation	Gene	259457012	259461343	.	+	.
MHCII-Noty-DNAzoo-DBB2	HiC_scaffold_7	manual-annotation	Exon	259457012	259457110	.	+	.
MHCII-Noty-DNAzoo-DBB2	HiC_scaffold_7	manual-annotation	Exon	259459792	259460064	.	+	.
MHCII-Noty-DNAzoo-DBB2	HiC_scaffold_7	manual-annotation	Exon	259460380	259460656	.	+	.
MHCII-Noty-DNAzoo-DBB2	HiC_scaffold_7	manual-annotation	Exon	259461228	259461343	.	+	.
MHCII-Noty-DNAzoo-DBB3	HiC_scaffold_7	manual-annotation	Gene	259628187	259632879	.	+	.
MHCII-Noty-DNAzoo-DBB3	HiC_scaffold_7	manual-annotation	Exon	259628187	259628287	.	+	.
MHCII-Noty-DNAzoo-DBB3	HiC_scaffold_7	manual-annotation	Exon	259631325	259631595	.	+	.
MHCII-Noty-DNAzoo-DBB3	HiC_scaffold_7	manual-annotation	Exon	259631939	259632211	.	+	.
MHCII-Noty-DNAzoo-DBB3	HiC_scaffold_7	manual-annotation	Exon	259632764	259632879	.	+	.
MHCII-Noty-DNAzoo-DCA1_partial	HiC_scaffold_7	manual-annotation	Gene	260021756	260025904	.	-	.
MHCII-Noty-DNAzoo-DCA1_partial	HiC_scaffold_7	manual-annotation	Exon	260025697	260025904	.	-	.
MHCII-Noty-DNAzoo-DCA1_partial	HiC_scaffold_7	manual-annotation	Exon	260022150	260022432	.	-	.
MHCII-Noty-DNAzoo-DCA1_partial	HiC_scaffold_7	manual-annotation	Exon	260021756	260021919	.	-	.
MHCII-Noty-DNAzoo-DMA1	HiC_scaffold_7	manual-annotation	Gene	259152251	259154612	.	+	.
MHCII-Noty-DNAzoo-DMA1	HiC_scaffold_7	manual-annotation	Exon	259152251	259152342	.	+	.
MHCII-Noty-DNAzoo-DMA1	HiC_scaffold_7	manual-annotation	Exon	259153030	259153315	.	+	.
MHCII-Noty-DNAzoo-DMA1	HiC_scaffold_7	manual-annotation	Exon	259154040	259154316	.	+	.
MHCII-Noty-DNAzoo-DMA1	HiC_scaffold_7	manual-annotation	Exon	259154473	259154612	.	+	.
MHCII-Noty-DNAzoo-DMB1	HiC_scaffold_7	manual-annotation	Gene	259174061	259177540	.	+	.
MHCII-Noty-DNAzoo-DMB1	HiC_scaffold_7	manual-annotation	Exon	259174061	259174122	.	+	.
MHCII-Noty-DNAzoo-DMB1	HiC_scaffold_7	manual-annotation	Exon	259174472	259174757	.	+	.
MHCII-Noty-DNAzoo-DMB1	HiC_scaffold_7	manual-annotation	Exon	259176069	259176351	.	+	.
MHCII-Noty-DNAzoo-DMB1	HiC_scaffold_7	manual-annotation	Exon	259177266	259177383	.	+	.
MHCII-Noty-DNAzoo-DMB1	HiC_scaffold_7	manual-annotation	Exon	259177500	259177540	.	+	.

## Sheet: bilby.v1.4.4b.hiriseplus.fasta
MHCII-Mala-DAA1	SCAF_006	manual-annotation	Gene	7196775	7200941	.	-	.
MHCII-Mala-DAA1	SCAF_006	manual-annotation	Exon	7200859	7200941	.	-	.
MHCII-Mala-DAA1	SCAF_006	manual-annotation	Exon	7197954	7198200	.	-	.
MHCII-Mala-DAA1	SCAF_006	manual-annotation	Exon	7197226	7197492	.	-	.
MHCII-Mala-DAA1	SCAF_006	manual-annotation	Exon	7196775	7196936	.	-	.
MHCII-Mala-DAB1	SCAF_006	manual-annotation	Gene	18773060	18799461	.	+	.
MHCII-Mala-DAB1	SCAF_006	manual-annotation	Exon	18773060	18773160	.	+	.
MHCII-Mala-DAB1	SCAF_006	manual-annotation	Exon	18797014	18797288	.	+	.
MHCII-Mala-DAB1	SCAF_006	manual-annotation	Exon	18798366	18798648	.	+	.
MHCII-Mala-DAB1	SCAF_006	manual-annotation	Exon	18799346	18799461	.	+	.
MHCII-Mala-DAB2	SCAF_006	manual-annotation	Gene	18968648	18985475	.	+	.
MHCII-Mala-DAB2	SCAF_006	manual-annotation	Exon	18968648	18968748	.	+	.
MHCII-Mala-DAB2	SCAF_006	manual-annotation	Exon	18983044	18983318	.	+	.
MHCII-Mala-DAB2	SCAF_006	manual-annotation	Exon	18984393	18984675	.	+	.
MHCII-Mala-DAB2	SCAF_006	manual-annotation	Exon	18985360	18985475	.	+	.
MHCII-Mala-DAB3	SCAF_006	manual-annotation	Gene	19008288	19021306	.	+	.
MHCII-Mala-DAB3	SCAF_006	manual-annotation	Exon	19008288	19008395	.	+	.
MHCII-Mala-DAB3	SCAF_006	manual-annotation	Exon	19013259	19013558	.	+	.
MHCII-Mala-DAB3	SCAF_006	manual-annotation	Exon	19020219	19020501	.	+	.
MHCII-Mala-DAB3	SCAF_006	manual-annotation	Exon	19021191	19021306	.	+	.
MHCII-Mala-DAB4	SCAF_006	manual-annotation	Gene	19072571	19083674	.	+	.
MHCII-Mala-DAB4	SCAF_006	manual-annotation	Exon	19072571	19072671	.	+	.
MHCII-Mala-DAB4	SCAF_006	manual-annotation	Exon	19081446	19081720	.	+	.
MHCII-Mala-DAB4	SCAF_006	manual-annotation	Exon	19082792	19083074	.	+	.
MHCII-Mala-DAB4	SCAF_006	manual-annotation	Exon	19083559	19083674	.	+	.
MHCII-Mala-DAB5	SCAF_006	manual-annotation	Gene	19097640	19115494	.	+	.
MHCII-Mala-DAB5	SCAF_006	manual-annotation	Exon	19097640	19097730	.	+	.
MHCII-Mala-DAB5	SCAF_006	manual-annotation	Exon	19113380	19113642	.	+	.
MHCII-Mala-DAB5	SCAF_006	manual-annotation	Exon	19114612	19114894	.	+	.
MHCII-Mala-DAB5	SCAF_006	manual-annotation	Exon	19115379	19115494	.	+	.
MHCII-Mala-DBA1	SCAF_006	manual-annotation	Gene	7063072	7066615	.	-	.
MHCII-Mala-DBA1	SCAF_006	manual-annotation	Exon	7063072	7063227	.	-	.
MHCII-Mala-DBA1	SCAF_006	manual-annotation	Exon	7063659	7063941	.	-	.
MHCII-Mala-DBA1	SCAF_006	manual-annotation	Exon	7064365	7064614	.	-	.
MHCII-Mala-DBA1	SCAF_006	manual-annotation	Exon	7066530	7066615	.	-	.
MHCII-Mala-DBA2	SCAF_006	manual-annotation	Gene	7140426	7143080	.	-	.
MHCII-Mala-DBA2	SCAF_006	manual-annotation	Exon	7142995	7143080	.	-	.
MHCII-Mala-DBA2	SCAF_006	manual-annotation	Exon	7141715	7141961	.	-	.
MHCII-Mala-DBA2	SCAF_006	manual-annotation	Exon	7141020	7141302	.	-	.
MHCII-Mala-DBA2	SCAF_006	manual-annotation	Exon	7140426	7140581	.	-	.
MHCII-Mala-DBB1	SCAF_006	manual-annotation	Gene	7047329	7051020	.	+	.
MHCII-Mala-DBB1	SCAF_006	manual-annotation	Exon	7047329	7047429	.	+	.
MHCII-Mala-DBB1	SCAF_006	manual-annotation	Exon	7049371	7049641	.	+	.
MHCII-Mala-DBB1	SCAF_006	manual-annotation	Exon	7050090	7050366	.	+	.
MHCII-Mala-DBB1	SCAF_006	manual-annotation	Exon	7050905	7051020	.	+	.
MHCII-Mala-DBB2	SCAF_006	manual-annotation	Gene	7116304	7120185	.	+	.
MHCII-Mala-DBB2	SCAF_006	manual-annotation	Exon	7116304	7116386	.	+	.
MHCII-Mala-DBB2	SCAF_006	manual-annotation	Exon	7118488	7118758	.	+	.
MHCII-Mala-DBB2	SCAF_006	manual-annotation	Exon	7119112	7119388	.	+	.
MHCII-Mala-DBB2	SCAF_006	manual-annotation	Exon	7119964	7120185	.	+	.
MHCII-Mala-DCA1	SCAF_006	manual-annotation	Gene	7818539	7821881	.	-	.
MHCII-Mala-DCA1	SCAF_006	manual-annotation	Exon	7821799	7821881	.	-	.
MHCII-Mala-DCA1	SCAF_006	manual-annotation	Exon	7819973	7820188	.	-	.
MHCII-Mala-DCA1	SCAF_006	manual-annotation	Exon	7818828	7819106	.	-	.
MHCII-Mala-DCA1	SCAF_006	manual-annotation	Exon	7818539	7818669	.	-	.
MHCII-Mala-DMA1	SCAF_006	manual-annotation	Gene	6433553	6435792	.	+	.
MHCII-Mala-DMA1	SCAF_006	manual-annotation	Exon	6433553	6433644	.	+	.
MHCII-Mala-DMA1	SCAF_006	manual-annotation	Exon	6434296	6434581	.	+	.
MHCII-Mala-DMA1	SCAF_006	manual-annotation	Exon	6435145	6435424	.	+	.
MHCII-Mala-DMA1	SCAF_006	manual-annotation	Exon	6435653	6435792	.	+	.
MHCII-Mala-DMB1	SCAF_006	manual-annotation	Gene	6457600	6461174	.	+	.
MHCII-Mala-DMB1	SCAF_006	manual-annotation	Exon	6457600	6457655	.	+	.
MHCII-Mala-DMB1	SCAF_006	manual-annotation	Exon	6458035	6458320	.	+	.
MHCII-Mala-DMB1	SCAF_006	manual-annotation	Exon	6459706	6459988	.	+	.
MHCII-Mala-DMB1	SCAF_006	manual-annotation	Exon	6460910	6461027	.	+	.
MHCII-Mala-DMB1	SCAF_006	manual-annotation	Exon	6461134	6461174	.	+	.

## Sheet: EBB_10x-rails.scaffolds.fasta
MHCII-Pegu-DAA1	scaffold12584	manual-annotation	Gene	20167	24232	.	-	.
MHCII-Pegu-DAA1	scaffold12584	manual-annotation	Exon	24150	24232	.	-	.
MHCII-Pegu-DAA1	scaffold12584	manual-annotation	Exon	21354	21600	.	-	.
MHCII-Pegu-DAA1	scaffold12584	manual-annotation	Exon	20588	20872	.	-	.
MHCII-Pegu-DAA1	scaffold12584	manual-annotation	Exon	20167	20322	.	-	.
MHCII-Pegu-DAB1_partial	scaffold24518	manual-annotation	Gene	27515	29879	.	+	.
MHCII-Pegu-DAB1_partial	scaffold24518	manual-annotation	Exon	27515	27780	.	+	.
MHCII-Pegu-DAB1_partial	scaffold24518	manual-annotation	Exon	29024	29304	.	+	.
MHCII-Pegu-DAB1_partial	scaffold24518	manual-annotation	Exon	29779	29879	.	+	.
MHCII-Pegu-DAB2_partial	scaffold3626	manual-annotation	Gene	7184	9537	.	+	.
MHCII-Pegu-DAB2_partial	scaffold3626	manual-annotation	Exon	7184	7455	.	+	.
MHCII-Pegu-DAB2_partial	scaffold3626	manual-annotation	Exon	8673	8955	.	+	.
MHCII-Pegu-DAB2_partial	scaffold3626	manual-annotation	Exon	9422	9537	.	+	.
MHCII-Pegu-DAB3	scaffold3626	manual-annotation	Gene	29565	40388	.	+	.
MHCII-Pegu-DAB3	scaffold3626	manual-annotation	Exon	29565	29665	.	+	.
MHCII-Pegu-DAB3	scaffold3626	manual-annotation	Exon	37806	38073	.	+	.
MHCII-Pegu-DAB3	scaffold3626	manual-annotation	Exon	39511	39793	.	+	.
MHCII-Pegu-DAB3	scaffold3626	manual-annotation	Exon	40273	40388	.	+	.
MHCII-Pegu-DBA1	scaffold25298	manual-annotation	Gene	33732	36557	.	+	.
MHCII-Pegu-DBA1	scaffold25298	manual-annotation	Exon	33732	33817	.	+	.
MHCII-Pegu-DBA1	scaffold25298	manual-annotation	Exon	35069	35315	.	+	.
MHCII-Pegu-DBA1	scaffold25298	manual-annotation	Exon	35678	35960	.	+	.
MHCII-Pegu-DBA1	scaffold25298	manual-annotation	Exon	36402	36557	.	+	.
MHCII-Pegu-DBB1	scaffold71575	manual-annotation	Gene	6276	10183	.	+	.
MHCII-Pegu-DBB1	scaffold71575	manual-annotation	Exon	6276	6358	.	+	.
MHCII-Pegu-DBB1	scaffold71575	manual-annotation	Exon	8600	8870	.	+	.
MHCII-Pegu-DBB1	scaffold71575	manual-annotation	Exon	9211	9487	.	+	.
MHCII-Pegu-DBB1	scaffold71575	manual-annotation	Exon	10068	10183	.	+	.
MHCII-Pegu-DCA1	scaffold15285	manual-annotation	Gene	44402	47926	.	-	.
MHCII-Pegu-DCA1	scaffold15285	manual-annotation	Exon	47844	47926	.	-	.
MHCII-Pegu-DCA1	scaffold15285	manual-annotation	Exon	46009	46220	.	-	.
MHCII-Pegu-DCA1	scaffold15285	manual-annotation	Exon	44682	44963	.	-	.
MHCII-Pegu-DCA1	scaffold15285	manual-annotation	Exon	44402	44531	.	-	.
MHCII-Pegu-DMA1	scaffold15836	manual-annotation	Gene	8989	11423	.	+	.
MHCII-Pegu-DMA1	scaffold15836	manual-annotation	Exon	8989	9080	.	+	.
MHCII-Pegu-DMA1	scaffold15836	manual-annotation	Exon	9712	9997	.	+	.
MHCII-Pegu-DMA1	scaffold15836	manual-annotation	Exon	10782	11061	.	+	.
MHCII-Pegu-DMA1	scaffold15836	manual-annotation	Exon	11284	11423	.	+	.
MHCII-Pegu-DMB1	scaffold15836	manual-annotation	Gene	33818	37240	.	+	.
MHCII-Pegu-DMB1	scaffold15836	manual-annotation	Exon	33818	33873	.	+	.
MHCII-Pegu-DMB1	scaffold15836	manual-annotation	Exon	34239	34524	.	+	.
MHCII-Pegu-DMB1	scaffold15836	manual-annotation	Exon	35776	36058	.	+	.
MHCII-Pegu-DMB1	scaffold15836	manual-annotation	Exon	36970	37087	.	+	.
MHCII-Pegu-DMB1	scaffold15836	manual-annotation	Exon	37200	37240	.	+	.

## Sheet: mMyrfas1.pri.20211206.fasta
MHCII-Myfa-DAA1	pri304333_MYRFA_USYD1HAP304333	manual-annotation	Gene	30236	34947	.	-	.
MHCII-Myfa-DAA1	pri304333_MYRFA_USYD1HAP304333	manual-annotation	Exon	34865	34947	.	-	.
MHCII-Myfa-DAA1	pri304333_MYRFA_USYD1HAP304333	manual-annotation	Exon	31426	31672	.	-	.
MHCII-Myfa-DAA1	pri304333_MYRFA_USYD1HAP304333	manual-annotation	Exon	30670	30952	.	-	.
MHCII-Myfa-DAA1	pri304333_MYRFA_USYD1HAP304333	manual-annotation	Exon	30236	30397	.	-	.
MHCII-Myfa-DAB1	pri304060_MYRFA_USYD1HAP304060	manual-annotation	Gene	14475	23373	.	-	.
MHCII-Myfa-DAB1	pri304060_MYRFA_USYD1HAP304060	manual-annotation	Exon	23273	23373	.	-	.
MHCII-Myfa-DAB1	pri304060_MYRFA_USYD1HAP304060	manual-annotation	Exon	16890	17160	.	-	.
MHCII-Myfa-DAB1	pri304060_MYRFA_USYD1HAP304060	manual-annotation	Exon	15056	15338	.	-	.
MHCII-Myfa-DAB1	pri304060_MYRFA_USYD1HAP304060	manual-annotation	Exon	14475	14590	.	-	.
MHCII-Myfa-DAB2_partial	pri459817_MYRFA_USYD1HAP459817	manual-annotation	Gene	20888	23667	.	-	.
MHCII-Myfa-DAB2_partial	pri459817_MYRFA_USYD1HAP459817	manual-annotation	Exon	23397	23667	.	-	.
MHCII-Myfa-DAB2_partial	pri459817_MYRFA_USYD1HAP459817	manual-annotation	Exon	21648	21930	.	-	.
MHCII-Myfa-DAB2_partial	pri459817_MYRFA_USYD1HAP459817	manual-annotation	Exon	20888	21003	.	-	.
MHCII-Myfa-DAB3_partial	pri459818_MYRFA_USYD1HAP459818	manual-annotation	Gene	20267	23041	.	-	.
MHCII-Myfa-DAB3_partial	pri459818_MYRFA_USYD1HAP459818	manual-annotation	Exon	22771	23041	.	-	.
MHCII-Myfa-DAB3_partial	pri459818_MYRFA_USYD1HAP459818	manual-annotation	Exon	21027	21309	.	-	.
MHCII-Myfa-DAB3_partial	pri459818_MYRFA_USYD1HAP459818	manual-annotation	Exon	20267	20382	.	-	.
MHCII-Myfa-DAB4	pri5483_MYRFA_USYD1HAP5483	manual-annotation	Gene	87600	101060	.	+	.
MHCII-Myfa-DAB4	pri5483_MYRFA_USYD1HAP5483	manual-annotation	Exon	87600	87698	.	+	.
MHCII-Myfa-DAB4	pri5483_MYRFA_USYD1HAP5483	manual-annotation	Exon	98164	98433	.	+	.
MHCII-Myfa-DAB4	pri5483_MYRFA_USYD1HAP5483	manual-annotation	Exon	100185	100467	.	+	.
MHCII-Myfa-DAB4	pri5483_MYRFA_USYD1HAP5483	manual-annotation	Exon	100945	101060	.	+	.
MHCII-Myfa-DBB1	pri6635_MYRFA_USYD2HAP6635	manual-annotation	Gene	114020	119344	.	+	.
MHCII-Myfa-DBB1	pri6635_MYRFA_USYD2HAP6635	manual-annotation	Exon	114020	114121	.	+	.
MHCII-Myfa-DBB1	pri6635_MYRFA_USYD2HAP6635	manual-annotation	Exon	116381	116641	.	+	.
MHCII-Myfa-DBB1	pri6635_MYRFA_USYD2HAP6635	manual-annotation	Exon	117685	117959	.	+	.
MHCII-Myfa-DBB1	pri6635_MYRFA_USYD2HAP6635	manual-annotation	Exon	119230	119344	.	+	.

## Sheet: Myrmecobius_fasciatus_HiC.fasta
MHCII-Myfa-DNAzoo-DAA1	HiC_scaffold_152774	manual-annotation	Gene	158	240	.	-	.
MHCII-Myfa-DNAzoo-DAA1	HiC_scaffold_4	manual-annotation	Gene	193452027	193453463	.	-	.
MHCII-Myfa-DNAzoo-DAA1	HiC_scaffold_152774	manual-annotation	Exon	158	240	.	-	.
MHCII-Myfa-DNAzoo-DAA1	HiC_scaffold_4	manual-annotation	Exon	193453217	193453463	.	-	.
MHCII-Myfa-DNAzoo-DAA1	HiC_scaffold_4	manual-annotation	Exon	193452461	193452743	.	-	.
MHCII-Myfa-DNAzoo-DAA1	HiC_scaffold_4	manual-annotation	Exon	193452027	193452188	.	-	.
MHCII-Myfa-DNAzoo-DAB1_partial	HiC_scaffold_40977	manual-annotation	Gene	6083	7125	.	-	.
MHCII-Myfa-DNAzoo-DAB1_partial	HiC_scaffold_40977	manual-annotation	Exon	6843	7125	.	-	.
MHCII-Myfa-DNAzoo-DAB1_partial	HiC_scaffold_40977	manual-annotation	Exon	6083	6198	.	-	.
MHCII-Myfa-DNAzoo-DAB2_partial	HiC_scaffold_67098	manual-annotation	Gene	2195	3054	.	+	.
MHCII-Myfa-DNAzoo-DAB2_partial	HiC_scaffold_67098	manual-annotation	Exon	2195	2477	.	+	.
MHCII-Myfa-DNAzoo-DAB2_partial	HiC_scaffold_67098	manual-annotation	Exon	2939	3054	.	+	.
MHCII-Myfa-DNAzoo-DAB3_partial	HiC_scaffold_93432	manual-annotation	Gene	289	1152	.	+	.
MHCII-Myfa-DNAzoo-DAB3_partial	HiC_scaffold_93432	manual-annotation	Exon	289	571	.	+	.
MHCII-Myfa-DNAzoo-DAB3_partial	HiC_scaffold_93432	manual-annotation	Exon	1037	1152	.	+	.
MHCII-Myfa-DNAzoo-DMA1	HiC_scaffold_4	manual-annotation	Gene	193355389	193357726	.	+	.
MHCII-Myfa-DNAzoo-DMA1	HiC_scaffold_4	manual-annotation	Exon	193355389	193355480	.	+	.
MHCII-Myfa-DNAzoo-DMA1	HiC_scaffold_4	manual-annotation	Exon	193356119	193356401	.	+	.
MHCII-Myfa-DNAzoo-DMA1	HiC_scaffold_4	manual-annotation	Exon	193357078	193357357	.	+	.
MHCII-Myfa-DNAzoo-DMA1	HiC_scaffold_4	manual-annotation	Exon	193357587	193357726	.	+	.
MHCII-Myfa-DNAzoo-DMB1	HiC_scaffold_4	manual-annotation	Gene	193372446	193375345	.	+	.
MHCII-Myfa-DNAzoo-DMB1	HiC_scaffold_4	manual-annotation	Exon	193372446	193372728	.	+	.
MHCII-Myfa-DNAzoo-DMB1	HiC_scaffold_4	manual-annotation	Exon	193373889	193374171	.	+	.
MHCII-Myfa-DNAzoo-DMB1	HiC_scaffold_4	manual-annotation	Exon	193375075	193375192	.	+	.
MHCII-Myfa-DNAzoo-DMB1	HiC_scaffold_4	manual-annotation	Exon	193375305	193375345	.	+	.

## Sheet: GCF_902635505.1_mSarHar1.11_gen
MHCII-Saha-DAA1	NC_045429.1	manual-annotation	Gene	284687796	284691911	.	-	.
MHCII-Saha-DAA1	NC_045429.1	manual-annotation	Exon	284691829	284691911	.	-	.
MHCII-Saha-DAA1	NC_045429.1	manual-annotation	Exon	284688970	284689216	.	-	.
MHCII-Saha-DAA1	NC_045429.1	manual-annotation	Exon	284688212	284688498	.	-	.
MHCII-Saha-DAA1	NC_045429.1	manual-annotation	Exon	284687796	284687951	.	-	.
MHCII-Saha-DAB1	NC_045429.1	manual-annotation	Gene	270943619	270968087	.	+	.
MHCII-Saha-DAB1	NC_045429.1	manual-annotation	Exon	270943619	270943719	.	+	.
MHCII-Saha-DAB1	NC_045429.1	manual-annotation	Exon	270963785	270964055	.	+	.
MHCII-Saha-DAB1	NC_045429.1	manual-annotation	Exon	270967221	270967503	.	+	.
MHCII-Saha-DAB1	NC_045429.1	manual-annotation	Exon	270967972	270968087	.	+	.
MHCII-Saha-DAB2	NC_045429.1	manual-annotation	Gene	271091663	271100233	.	-	.
MHCII-Saha-DAB2	NC_045429.1	manual-annotation	Exon	271100133	271100233	.	-	.
MHCII-Saha-DAB2	NC_045429.1	manual-annotation	Exon	271093504	271093779	.	-	.
MHCII-Saha-DAB2	NC_045429.1	manual-annotation	Exon	271092226	271092508	.	-	.
MHCII-Saha-DAB2	NC_045429.1	manual-annotation	Exon	271091663	271091778	.	-	.
MHCII-Saha-DAB3	NC_045429.1	manual-annotation	Gene	271138969	271146260	.	-	.
MHCII-Saha-DAB3	NC_045429.1	manual-annotation	Exon	271146160	271146260	.	-	.
MHCII-Saha-DAB3	NC_045429.1	manual-annotation	Exon	271141327	271141597	.	-	.
MHCII-Saha-DAB3	NC_045429.1	manual-annotation	Exon	271139568	271139849	.	-	.
MHCII-Saha-DAB3	NC_045429.1	manual-annotation	Exon	271138969	271139084	.	-	.
MHCII-Saha-DAB4	NC_045429.1	manual-annotation	Gene	271416351	271424312	.	-	.
MHCII-Saha-DAB4	NC_045429.1	manual-annotation	Exon	271424212	271424312	.	-	.
MHCII-Saha-DAB4	NC_045429.1	manual-annotation	Exon	271418132	271418406	.	-	.
MHCII-Saha-DAB4	NC_045429.1	manual-annotation	Exon	271416928	271417210	.	-	.
MHCII-Saha-DAB4	NC_045429.1	manual-annotation	Exon	271416351	271416466	.	-	.
MHCII-Saha-DBB1	NC_045429.1	manual-annotation	Gene	284618891	284625703	.	+	.
MHCII-Saha-DBB1	NC_045429.1	manual-annotation	Exon	284618891	284618988	.	+	.
MHCII-Saha-DBB1	NC_045429.1	manual-annotation	Exon	284621962	284622221	.	+	.
MHCII-Saha-DBB1	NC_045429.1	manual-annotation	Exon	284622564	284622607	.	+	.
MHCII-Saha-DBB1	NC_045429.1	manual-annotation	Exon	284623972	284624211	.	+	.
MHCII-Saha-DBB1	NC_045429.1	manual-annotation	Exon	284625645	284625703	.	+	.
MHCII-Saha-DMA1	NC_045429.1	manual-annotation	Gene	284491857	284494204	.	+	.
MHCII-Saha-DMA1	NC_045429.1	manual-annotation	Exon	284491857	284491946	.	+	.
MHCII-Saha-DMA1	NC_045429.1	manual-annotation	Exon	284492583	284492865	.	+	.
MHCII-Saha-DMA1	NC_045429.1	manual-annotation	Exon	284493558	284493837	.	+	.
MHCII-Saha-DMA1	NC_045429.1	manual-annotation	Exon	284494065	284494204	.	+	.
MHCII-Saha-DMB1	NC_045429.1	manual-annotation	Gene	284504832	284508125	.	+	.
MHCII-Saha-DMB1	NC_045429.1	manual-annotation	Exon	284504832	284504887	.	+	.
MHCII-Saha-DMB1	NC_045429.1	manual-annotation	Exon	284505252	284505534	.	+	.
MHCII-Saha-DMB1	NC_045429.1	manual-annotation	Exon	284506665	284506947	.	+	.
MHCII-Saha-DMB1	NC_045429.1	manual-annotation	Exon	284507850	284507963	.	+	.
MHCII-Saha-DMB1	NC_045429.1	manual-annotation	Exon	284508085	284508125	.	+	.

## Sheet: Dasyurus_viverrinus_HiC.fasta
MHCII-Davi-DNAzoo-DAA1	HiC_scaffold_4	manual-annotation	Gene	246049009	246053089	.	+	.
MHCII-Davi-DNAzoo-DAA1	HiC_scaffold_4	manual-annotation	Exon	246049009	246049091	.	+	.
MHCII-Davi-DNAzoo-DAA1	HiC_scaffold_4	manual-annotation	Exon	246051703	246051949	.	+	.
MHCII-Davi-DNAzoo-DAA1	HiC_scaffold_4	manual-annotation	Exon	246052415	246052697	.	+	.
MHCII-Davi-DNAzoo-DAA1	HiC_scaffold_4	manual-annotation	Exon	246052928	246053089	.	+	.
MHCII-Davi-DNAzoo-DAB1	HiC_scaffold_4	manual-annotation	Gene	234257121	234265641	.	-	.
MHCII-Davi-DNAzoo-DAB1	HiC_scaffold_4	manual-annotation	Exon	234265541	234265641	.	-	.
MHCII-Davi-DNAzoo-DAB1	HiC_scaffold_4	manual-annotation	Exon	234259110	234259384	.	-	.
MHCII-Davi-DNAzoo-DAB1	HiC_scaffold_4	manual-annotation	Exon	234257683	234257960	.	-	.
MHCII-Davi-DNAzoo-DAB1	HiC_scaffold_4	manual-annotation	Exon	234257121	234257236	.	-	.
MHCII-Davi-DNAzoo-DBB1	HiC_scaffold_4	manual-annotation	Gene	246019306	246026162	.	-	.
MHCII-Davi-DNAzoo-DBB1	HiC_scaffold_4	manual-annotation	Exon	246026065	246026162	.	-	.
MHCII-Davi-DNAzoo-DBB1	HiC_scaffold_4	manual-annotation	Exon	246022880	246023103	.	-	.
MHCII-Davi-DNAzoo-DBB1	HiC_scaffold_4	manual-annotation	Exon	246022457	246022499	.	-	.
MHCII-Davi-DNAzoo-DBB1	HiC_scaffold_4	manual-annotation	Exon	246020872	246021130	.	-	.
MHCII-Davi-DNAzoo-DBB1	HiC_scaffold_4	manual-annotation	Exon	246019306	246019367	.	-	.
MHCII-Davi-DNAzoo-DMA1	HiC_scaffold_4	manual-annotation	Gene	245905241	245907599	.	+	.
MHCII-Davi-DNAzoo-DMA1	HiC_scaffold_4	manual-annotation	Exon	245905241	245905332	.	+	.
MHCII-Davi-DNAzoo-DMA1	HiC_scaffold_4	manual-annotation	Exon	245905971	245906253	.	+	.
MHCII-Davi-DNAzoo-DMA1	HiC_scaffold_4	manual-annotation	Exon	245906949	245907228	.	+	.
MHCII-Davi-DNAzoo-DMA1	HiC_scaffold_4	manual-annotation	Exon	245907460	245907599	.	+	.
MHCII-Davi-DNAzoo-DMB1	HiC_scaffold_4	manual-annotation	Gene	245918216	245921504	.	+	.
MHCII-Davi-DNAzoo-DMB1	HiC_scaffold_4	manual-annotation	Exon	245918216	245918271	.	+	.
MHCII-Davi-DNAzoo-DMB1	HiC_scaffold_4	manual-annotation	Exon	245918634	245918916	.	+	.
MHCII-Davi-DNAzoo-DMB1	HiC_scaffold_4	manual-annotation	Exon	245920044	245920326	.	+	.
MHCII-Davi-DNAzoo-DMB1	HiC_scaffold_4	manual-annotation	Exon	245921225	245921342	.	+	.
MHCII-Davi-DNAzoo-DMB1	HiC_scaffold_4	manual-annotation	Exon	245921464	245921504	.	+	.

## Sheet: Dasyurus_hallucatus_10X_01_styl
MHCII-Daha-DNAzoo-DAA1	HiC_scaffold_4	manual-annotation	Gene	280744499	280748615	.	-	.
MHCII-Daha-DNAzoo-DAA1	HiC_scaffold_4	manual-annotation	Exon	280748533	280748615	.	-	.
MHCII-Daha-DNAzoo-DAA1	HiC_scaffold_4	manual-annotation	Exon	280745679	280745925	.	-	.
MHCII-Daha-DNAzoo-DAA1	HiC_scaffold_4	manual-annotation	Exon	280744915	280745201	.	-	.
MHCII-Daha-DNAzoo-DAA1	HiC_scaffold_4	manual-annotation	Exon	280744499	280744654	.	-	.
MHCII-Daha-DNAzoo-DAB1	HiC_scaffold_4	manual-annotation	Gene	267391100	267415821	.	+	.
MHCII-Daha-DNAzoo-DAB1	HiC_scaffold_4	manual-annotation	Exon	267391100	267391200	.	+	.
MHCII-Daha-DNAzoo-DAB1	HiC_scaffold_4	manual-annotation	Exon	267411563	267411833	.	+	.
MHCII-Daha-DNAzoo-DAB1	HiC_scaffold_4	manual-annotation	Exon	267414956	267415238	.	+	.
MHCII-Daha-DNAzoo-DAB1	HiC_scaffold_4	manual-annotation	Exon	267415706	267415821	.	+	.
MHCII-Daha-DNAzoo-DMA1	HiC_scaffold_4	manual-annotation	Gene	280549164	280551512	.	+	.
MHCII-Daha-DNAzoo-DMA1	HiC_scaffold_4	manual-annotation	Exon	280549164	280549255	.	+	.
MHCII-Daha-DNAzoo-DMA1	HiC_scaffold_4	manual-annotation	Exon	280549894	280550176	.	+	.
MHCII-Daha-DNAzoo-DMA1	HiC_scaffold_4	manual-annotation	Exon	280550866	280551145	.	+	.
MHCII-Daha-DNAzoo-DMA1	HiC_scaffold_4	manual-annotation	Exon	280551373	280551512	.	+	.
MHCII-Daha-DNAzoo-DMB1	HiC_scaffold_4	manual-annotation	Gene	280560323	280563611	.	+	.
MHCII-Daha-DNAzoo-DMB1	HiC_scaffold_4	manual-annotation	Exon	280560323	280560378	.	+	.
MHCII-Daha-DNAzoo-DMB1	HiC_scaffold_4	manual-annotation	Exon	280560742	280561024	.	+	.
MHCII-Daha-DNAzoo-DMB1	HiC_scaffold_4	manual-annotation	Exon	280562151	280562433	.	+	.
MHCII-Daha-DNAzoo-DMB1	HiC_scaffold_4	manual-annotation	Exon	280563332	280563449	.	+	.
MHCII-Daha-DNAzoo-DMB1	HiC_scaffold_4	manual-annotation	Exon	280563571	280563611	.	+	.

[truncated: 20 more sheets: Phascogale_tapoatafa_HiC.fasta, antechinusM_pseudohap2.1.fasta, Sminthopsis_crassicaudata_HiC.f, phaCin_unsw_v4.1_HiC.fasta, vu-2k.fasta, MPP_2019_10x_LR_assembly.fasta, pg-2k.fasta, mTriVul1.pri.cur.20200115.fasta, mg-2k.fasta, mr-2k.fasta, mf-2k.fasta, Lagorchestes_hirsutus_HiC.fasta, me-1k.fasta, Setonix_brachyurus_HiC.fasta, mBetpen1.pri.20210916.fasta, Potorous_gilbertii_HiC.fasta, LBP_v1_HiC.fasta, Pseudochirops_corinnae_HiC.fast, Pseudocheirus_occidentalis_HiC., Pseudochirops_cupreus_HiC.fasta]
